# Supplementary material for: Antiviral Susceptibility of Influenza A(H5N1) Clade 2.3.2.1c and 2.3.4.4b Viruses from Humans, 2023–2024
Source: Emerg Infect Dis. 2025 Apr;31(4):751–60. doi: 10.3201/eid3104.241820 (PMC11950254; doi:10.3201/eid3104.241820)
Supplement: Appendix 2 — Additional information about amino acid differences between clade 2.3.2.1c and 2.3.4.4b H5N1 viruses from humans, 2023–2024 [file 24-1820-Techapp-s2.xlsx]

## Sheet: Appendix 2 Table 1
Article DOI: https://doi.org/10.3201/eid3104.241820
EID cannot ensure accessibility for supplementary materials supplied by authors. Readers who have difficulty accessing supplementary content should contact the authors for assistance.
Antiviral Susceptibility of Influenza A(H5N1) Clade 2.3.2.1c and 2.3.4.4b Viruses from Humans, 2023–2024
Influenza A(H5N1) virus	GISAID ID (EPI_ISL_)	Amino acid differences in PA
		5	20	27	57	61	63	85	86	94	101	104	113	128	138	142	184	204	216	219	237	261	269	277	287	321	330	337	343	352	358	385	386	391	404	418	432	441	497	504	532	548	558	602	608	614	615	628	631
Clade 2.3.4.4b
A/bald eagle/FL/2022*	15063846	V	A	D	R	M	V	A	M	I	E	K	K	H	I	K	S	R	D	L	E	L	R	S	A	N	I	A	A	E	K	K	D	R	A	T	V	V	K	I	L	M	S	V	S	N	K	V	G
A/Chile/25945/2023	17468386	.	T	.	Q	.	.	.	I	.	.	.	.	.	.	.	.	.	.	.	.	.	.	.	.	.	.	.	.	.	.	.	.	.	.	.	.	.	.	.	.	I	.	.	.	.	.	.	.
A/Texas/37/2024	19027114	.	.	.	.	.	.	.	.	.	.	.	R	.	.	E	.	.	.	.	.	.	.	P	.	.	.	.	.	.	.	.	.	.	.	.	.	.	R	.	.	.	L	.	.	.	.	.	.
A/Michigan/90/2024	19162802	.	.	.	.	.	.	.	.	.	.	.	R	.	.	.	.	.	.	I	.	.	.	P	.	.	.	.	.	.	.	.	.	.	.	.	.	.	.	.	.	.	L	.	.	.	.	.	.
A/Colorado/109/2024	19263923	.	.	.	.	.	.	.	.	.	.	.	R	.	.	.	.	.	.	I	.	.	.	P	.	.	.	.	.	.	.	.	.	.	.	.	.	.	R	.	.	.	L	.	.	.	.	.	.
A/Colorado/137/2024	19294963	M	.	.	.	.	.	.	.	.	.	.	R	.	.	.	.	.	.	I	.	.	.	P	.	.	.	.	.	.	.	.	.	.	.	.	.	.	R	.	.	.	L	.	.	.	.	.	.
A/Colorado/138/2024	19294962	M	.	.	.	.	.	.	.	.	.	.	R	.	.	.	.	.	.	I	.	.	.	P	.	.	.	.	.	.	.	.	.	.	.	.	.	.	R	.	.	.	L	.	.	.	.	.	.
A/Colorado/139/2024	19294964	.	.	.	.	.	.	.	.	.	.	.	R	.	.	.	.	.	.	I	.	.	.	P	.	.	.	.	.	.	.	.	.	.	.	.	.	.	R	.	.	.	L	.	.	.	.	.	.
A/California/134/2024	19463619	.	.	.	.	.	.	.	.	.	.	.	R	.	.	.	.	.	.	I	.	.	.	P	.	.	.	.	.	.	.	.	N	.	.	.	I	.	R	.	.	.	L	.	.	.	.	.	.
Clade 2.3.2.1c
A/Cambodia/NPH230032/2023†	17024123	.	T	S	.	I	A	T	V	.	N	.	.	.	.	R	.	.	.	.	K	M	K	.	G	.	T	.	S	D	R	.	.	K	S	.	.	M	.	V	M	.	.	.	T	T	R	.	S
A/Cambodia/2302009/2023†	17069010	.	T	S	.	I	A	T	V	.	N	.	.	.	.	R	.	.	.	.	K	M	K	.	G	.	T	.	S	D	R	.	.	K	S	.	.	M	.	V	M	.	.	.	T	T	R	.	S
A/Cambodia/NPH230776/2023	18373263	.	.	.	.	I	.	T	.	V	D	R	.	.	.	N	N	.	N	.	.	.	.	.	.	.	.	T	.	.	.	.	.	.	.	I	.	M	.	.	.	.	.	I	T	.	.	I	.
A/Cambodia/2310209/2023	18366401	.	.	.	.	I	.	T	.	V	D	.	.	.	.	N	N	.	N	.	.	.	.	.	.	I	.	T	.	.	.	.	.	.	.	I	.	M	.	.	.	.	.	I	T	.	.	M	.
A/Cambodia/KSH230332/2023	18543355	.	T	.	.	I	.	T	.	V	D	.	.	Y	.	N	N	.	N	.	.	.	.	.	.	.	.	T	.	.	.	.	.	.	.	I	.	M	.	.	.	.	.	I	T	.	.	M	.
A/Cambodia/2311257/2023	18543643	.	T	.	.	I	.	T	.	V	D	.	.	.	.	N	N	.	N	.	.	.	.	.	.	.	.	T	.	.	.	.	.	.	.	I	I	M	.	.	.	.	.	I	T	.	.	M	.
A/Cambodia/24020155/2024	19270605	.	.	.	.	I	.	T	.	V	D	.	.	.	M	N	N	K	N	.	.	.	.	.	.	.	.	.	.	.	.	R	.	.	.	.	.	M	.	.	.	.	.	I	T	.	.	M	.
A/Cambodia/24020179/2024	19270607	.	.	.	.	I	.	T	.	V	D	.	.	.	M	N	N	K	N	.	.	.	.	.	.	.	.	.	.	.	.	R	.	.	.	.	.	M	.	.	.	.	.	I	T	.	.	M	.
[truncated: 1 more columns]

## Sheet: Appendix 2 Table 2
Article DOI: https://doi.org/10.3201/eid3104.241820
Antiviral Susceptibility of Influenza A(H5N1) Clade 2.3.2.1c and 2.3.4.4b Viruses from Humans, 2023–2024
Influenza A(H5N1) virus	GISAID ID (EPI_ISL_)	Amino acid differences in PB2
		5	58	62	64	65	82	96	109	139	147	175	187	191	221	249	255	260	273	278	288	292	339	340	356	362	368	369	389	390	411	441	453	463	464	471	473	478	480	495	497	575	584	588	591	616	627	631	649
Clade 2.3.4.4b
A/bald eagle/FL/2022*	15063846	R	T	R	M	E	N	V	V	V	I	R	K	E	A	E	V	I	A	A	Q	I	K	R	V	E	R	R	R	D	I	D	S	I	L	N	M	I	V	V	S	M	I	A	Q	I	E	M	V
A/Chile/25945/2023	17468386	K	.	.	.	.	.	.	.	.	.	.	.	.	.	K	.	.	S	.	.	.	.	K	.	.	.	.	K	.	.	.	P	V	M	T	.	.	.	.	.	.	V	.	K	V	.	.	.
A/Texas/37/2024	19027114	K	A	.	.	.	.	.	I	I	.	.	.	.	.	.	.	.	S	.	.	.	.	.	.	.	.	.	.	.	.	N	P	.	.	T	.	.	.	I	.	.	V	.	.	.	K	.	I
A/Michigan/90/2024	19162802	K	A	.	.	.	.	.	I	I	.	.	.	.	.	.	.	.	S	.	.	.	.	.	.	G	.	.	.	.	.	N	P	.	.	T	.	.	.	I	.	.	V	.	.	.	.	L	I
A/Colorado/109/2024	19263923	K	A	.	.	.	.	.	I	I	.	.	.	.	.	G	.	.	S	.	.	.	.	.	.	G	.	.	.	.	.	N	P	.	.	T	.	.	.	I	.	.	V	.	.	.	.	L	I
A/Colorado/137/2024	19294963	K	A	.	.	.	.	.	I	I	.	.	.	.	.	G	.	.	S	.	.	.	.	.	.	G	.	.	.	.	.	N	P	.	.	T	.	.	.	I	.	.	V	.	.	.	.	L	I
A/Colorado/138/2024	19294962	K	A	.	.	.	.	.	I	I	.	.	.	.	.	G	.	.	S	.	.	.	.	.	.	G	.	.	.	.	.	N	P	.	.	T	.	.	.	I	.	.	V	.	.	.	.	L	I
A/Colorado/139/2024	19294964	K	A	.	.	.	.	.	I	I	.	.	.	.	.	G	.	.	S	.	.	.	.	.	.	G	.	.	.	.	.	N	P	.	.	T	.	.	.	I	.	.	V	.	.	.	.	L	I
A/California/134/2024	19463619	K	A	.	.	.	.	.	I	I	.	.	.	.	.	.	.	.	S	.	.	.	.	.	.	G	.	.	.	.	.	N	P	.	.	T	.	.	.	I	.	.	V	.	.	.	.	L	I
Clade 2.3.2.1c
A/Cambodia/NPH230032/2023†	17024123	K	.	K	I	N	.	.	.	.	T	.	.	.	T	.	I	V	S	.	.	T	T	K	I	.	Q	.	.	N	V	.	P	.	.	T	L	V	I	.	N	.	V	T	.	.	.	.	.
A/Cambodia/2302009/2023†	17069010	K	.	K	I	N	.	.	.	.	T	.	.	.	T	.	I	V	S	.	.	T	T	K	I	.	Q	.	.	N	V	.	P	.	.	T	L	V	I	.	N	.	V	T	.	.	.	.	.
A/Cambodia/NPH230776/2023	18373263	K	.	.	.	.	S	.	.	.	.	.	.	G	.	.	.	.	S	.	.	.	.	.	.	.	.	K	K	.	.	.	P	.	.	T	.	V	.	.	.	.	V	.	.	.	K	.	.
A/Cambodia/2310209/2023	18366401	K	.	.	.	.	S	.	.	.	.	.	.	G	.	.	.	.	S	.	.	.	.	.	.	.	.	.	K	.	.	.	P	.	.	T	.	V	.	.	.	.	V	.	.	.	K	.	.
A/Cambodia/KSH230332/2023	18543355	K	.	.	.	.	S	I	.	.	.	.	.	G	.	.	.	.	S	.	.	.	.	.	.	.	.	.	K	.	V	.	P	.	.	T	.	V	.	.	.	.	V	.	.	.	K	.	.
A/Cambodia/2311257/2023	18543643	K	.	.	.	.	S	I	.	.	.	.	R	.	.	.	.	.	S	.	.	.	.	.	.	.	.	.	K	.	V	.	P	.	.	T	.	V	.	.	.	.	V	.	.	.	K	.	.
A/Cambodia/24020155/2024	19270605	K	.	.	.	.	.	.	.	.	.	K	.	G	.	.	.	.	S	V	K	.	.	.	.	.	.	.	K	.	.	.	P	.	.	T	.	V	.	.	.	I	V	.	.	.	.	.	.
A/Cambodia/24020179/2024	19270607	K	.	.	.	.	.	.	.	.	.	K	.	G	.	.	.	.	S	V	K	.	.	.	.	.	.	.	K	.	.	.	P	.	.	T	.	V	.	.	.	I	V	.	.	.	.	.	.
[truncated: 7 more columns]
